# Supplementary material for: Rheumatoid arthritis is associated with rs17337023 polymorphism and increased serum level of the EGFR protein
Source: PLoS One. 2017 Jul 11;12(7):e0180604. doi: 10.1371/journal.pone.0180604 (PMC5507450; doi:10.1371/journal.pone.0180604)
Supplement: S1 File — The raw data of two SNPs (rs2227983 and rs17337023) in the EGFR gene and the serum levels of EGFR among Taiwan’s Han Chinese population. (XLSX) [file pone.0180604.s001.xlsx]

## Sheet: control
DNA no	EGFR-1808	EGFR-2133	EGFR ELISA (pg/ml)
27160	AG	AA
27161	GG	TT	45185.7
27162	AG	AA	41028.6
27163	AG	AT
27164	GG	TT	43228.6
27165	AA	AA	37128.6
27166	AG	AT	41585.7
27167	AG
27168	AA	AT
27169	AG	AT
27170	AG	AT	59500
27171	GG	TT	63528.6
27172	AG	AT	49314.3
27173	AG	AT	46871.4
27174	AA	AA	42371.4
27175	GG	TT	63600
27177	AA	AA	38728.6
27178	GG	TT	27900
27179	GG	TT	34914.3
27180	GG	TT
27181	AG	AT	54685.7
27182	AG	AT
27183	AG	AT
27184	AG	AT	47514.3
27185	AG	AT
27186	AG	AT	40485.7
27187		AT
27188	AA	AT
27189	AG	AT	45357.1
27190	AA	AA	45614.3
27191	AA	AA	43371.4
27192	AG	AT
27193	AG	AT	52800
27194	GG	TT	25285.7
27195	GG	TT	35185.7
27196	AA	AA	44914.3
27197	AG	AT	69557.1
27198	AG	AT
27199	GG	TT	66285.7
27200	AG	AT	41557.1
27202	AG	AT	41657.1
27203	AG	AT
27204	AA	AA	42500
27205	AA	AA	35914.3
27206	AA	AA
27207		TT
27208		AT
27209	AG	AT
27211	GG	TT	37357.1
27212	AG	AT	33214.3
27213	AG	AT	64700
27214	GG	TT
27215	AA	AA	36000
27216		AT
27217		TT	22671.4
27218	GG	AT	43971.4
27219	AA	AA	42300
27220	AA	AA	29971.4
27221	GG	TT	49400
27222	AG	TT	91185.7
27223	AA	AA
27224	AA	AT
27225	AG	AT	43842.9
27226		AT
27227	AG	AT
27228	AG	AT	49828.6
27229	GG	TT	50200
27230		TT	25328.6
27231	GG	TT	50171.4
27232	AA	AA
27233	AG	AT	67657.1
27234	AG	AT
27235	GG	TT	65257.1
27236	AG	AT	58400
27237	AG	AT	37542.9
27238	AA	AA
27239	GG	TT	35614.3
27240		AA	42528.6
27241	AG	AT
27242	AG	AT
27243	AG	AA	43414.3
27244	AA	AA	34885.7
27245	AG	AT
27246	AG	AT	52628.6
27247	AG	AT
27248	AG	AT
27249	AA	AA	38657.1
27250	AG	AT
27251		TT
27252	AG	AT
27253	GG	AT	24957.1
27254	AA	AA	37371.4
27255	GG	TT	30371.4
27256	AG	AT
27257	GG	TT	31000
27258	AG	AA	32014.3
27259	AG	AT	28200
27260	GG
27261	AG	AT	54828.6
27262	AA	AA	71628.6
27263	AG	AT	62885.7
27264		AT
27265		AT
27266	AG	AA	72285.7
27267	GG	AT	74685.7
27268	AA	AA	25714.3
27269	GG	AT	35242.9
27270	AA	AA	39985.7
27271		AA
27272		AA	42700
27273		AA	87585.7
27274		AT
27275	AG	AT
27276	AA	AA	40957.1
27277	AA	AA	72057.1
27278	GG	AT
27279		AA	18185.7
27280		AT
27281		AA	51628.6
27282		AT
27283	AA	AT
27284	GG	AT	66400
27285	AG	AT	39828.6
27286	AA	AA	40057.1
27287	AG	AT	47357.1
27288
27289
27290
27291
27292
27293
27294
27295
27296
27297
27298
27300
27301
27302
27303
27304
27305
27306
27307
27308
27309
27310
27311
27312
27313
27314
27315
27316
27317
27318
27319
27321
27322
27323
27324
27325
27326
27327
27328
27329
27330
27331
27332
27333
27334
27335
27336
27337
27338
27339
27340
27341
27342
27343
27344
27345
27346
27347
27348
27349
27350
27351
27352
27353
27354
27355
27356
27357	AG	AT
27358	AA	AA
27359	AA	AT
27360	AG	AT
27361	AG	AA
27362	AA	AA
27364	AG	TT
27365	AG	AT
27366	AA	AT
27368	AG	AA
27381	AG	AT
27383	AG	AT
27384	AG	AT
27385	GG	TT
27386	AA	AT
27387	AG	AA
27388	AG
27389	GG	TT
27390	GG	AT
27391	AG	AT
27392	AA	AA
27393	AG	AT
27395	AA	AA
27396	AG	AT
27397	AA	AA
27400	AG	AT
27403	AG	AT
27404	AG	AT
27405	AG	AT
27406	AG
27407	AG	AT
27410	AA	AA
27411	GG	TT
27412	GG	TT
27415	AA	AA
27419	GG	TT
27420	AG	AA
27421	AG	AT
27423	AG
27424	AA	AA
27425	GG	TT
27427	AA	AA
27428	AG	AT
27429	AA	AA
27431	AA	AT
27433	AG	AT
27434	AG	AT
27435	AG	AT
27436	GG	AT
27437	AA	AT
27439	AG	AT
27440	AG	AT
27444	GG	TT
27446	AA	AA
27447	AG	AT
27448	GG	AT
27449	AG	AT
27450	AG	AT
27451	GG	TT
27452	AA	AA
27453	AA	AA
27454	AG	AT
27455	AG	TT
27456	AA	AT
27457	AG
27458	AG	AT
27459	AG	AT
27461	AG	AA
27462	AG	TT
27464	AA
27465	AG	AA
27466	AG	AA
27467
27469	AG	AA
27472	GG
27474	AA
27475	AG
27480	AG
27481	GG	TT
27485
27488	AA
27489	AA
27492	AA
27494	AG
27495
27498
27500	AG
27502	GG
27503	AG
27504	AG
27506	AA
27508
27509	AA
27512	GG
27513
27514	AG
27517
27518
27521
27524
27525
27526
27527
27528
27529
27530
27531
27532
27533
27540
27543	AG
27545
27547
27548
27550
27554
27557
27560
27561
27562
27563
27564
27565	AA
27566
27567
27568
27569
27570
27571
8962	AA	AA
8981	AA	AA
9019	AA	AA
9204	AA	AA
6296	AA	AA
6348	AA	AA
6441	AA	AA
6641	AA	AA
6730	AA	AA
6881	AA	AA
6884	AA	AA
6927	AA	AA
6928	AA	AA
6930	AA	AA
7059	AA	AA
7259	AA	AA
7260	AA	AA
7357	AA	AA
7863	AA	AA
8081	AA	AA
8490	AA	AA
8493	AA	AA
9041	AA	AA
9107	AA	AA
9274	AA	AA
9326	AA	AA
9806	AA	AA
9849	AA	AA
6617	AG	AA
8489	AG	AA
9147	AG	AA
9299	AG	AA
6571	AA	AT
6618	AA	AT
8909	AG	AT
8963	AG	AT
9052	AG	AT
9053	AG	AT
9054	AG	AT
9149	AG	AT
9163	AG	AT
9164	AG	AT
6294	AG	AT
6295	AG	AT
6377	AG	AT
6380	AG	AT
6451	AG	AT
6452	AG	AT
6535	AG	AT
6569	AG	AT
6792	AG	AT
6876	AG	AT
6882	AG	AT
6883	AG	AT
6885	AG	AT
6886	AG	AT
7058	AG	AT
7060	AG	AT
7130	AG	AT
7187	AG	AT
7255	AG	AT
7273	AG	AT
7274	AG	AT
7392	AG	AT
7423	AG	AT
7462	AG	AT
7596	AG	AT
7716	AG	AT
7859	AG	AT
7860	AG	AT
7862	AG	AT
8431	AG	AT
8562	AG	AT
8584	AG	AT
9043	AG	AT
9105	AG	AT
9146	AG	AT
9148	AG	AT
9186	AG	AT
9187	AG	AT
9188	AG	AT
9190	AG	AT
9251	AG	AT
9267	AG	AT
9296	AG	AT
9298	AG	AT
9330	AG	AT
9332	AG	AT
9333	AG	AT
9370	AG	AT
9771	AG	AT
9807	AG	AT
9848	AG	AT
8906	GG	AT
8930	GG	AT
7267	GG	AT
7974	GG	AT
8491	GG	AT
8536	GG	AT
9252	GG	AT
9747	GG	AT
9846	GG	AT
8961	AG	TT
8982	AG	TT
9004	AG	TT
9128	AG	TT
9150	AG	TT
8583	AG	TT
9042	AG	TT
9772	AG	TT
8932	GG	TT
8933	GG	TT
8983	GG	TT
9008	GG	TT
9009	GG	TT
9262	GG	TT
6453	GG	TT
6619	GG	TT
7057	GG	TT
7132	GG	TT
7186	GG	TT
7242	GG	TT
7655	GG	TT
7861	GG	TT
8487	GG	TT
9104	GG	TT
9189	GG	TT
9874	GG	TT

## Sheet: RA sample
DNA no	EGFR-1808	EGFR-2133	EGFR ELISA(pg/ml)
26278	AG	AT	210825
26277	GG	TT	101000
26282	AG	AT	106950
26279	AA	AA	101525
26284	AG	TT	92750
26280	AG	AT	136925
26286	AG	AT	112025
26289	GG	TT	135825
26281	GG	TT	169575
26285	AG	AA	184700
26288	AA	AA	58925
26290	AG	AT	86525
26287	AG	AT	72075
26283	GG	TT	95625
26291	GG	AT	118450
26329	AA	AA	110600
26328	AA	AA	192175
26326	GG	TT	161375
26327	AG	TT	129125
26330	AG	AT	163575
26357	AG	AT	100875
26325	AG	AT	77550
26359	AG	AT	128675
26374	AG	AT	230800
26371	AA	AT	141650
26372	GG	TT	194475
26373	AA	AT	146925
26358	AG	AA	179900
26368	AG	AA	153225
26367	AA	AT	157925
26517	GG	TT	92775
26518	AG	AT	72350
26370	AA	AA	158350
26369	GG	TT	160050
26413	GG	TT	236975
26414	AA	AT	165075
26415	GG	TT	129350
26416	AG	AT	179450
26417	AG	AA	108700
26418	AG	AA	113550
26419	AG	AT	156325
26443	AG	AT	77475
26444	AG	AT	111625
26445	GG	TT	112075
26446	GG	TT	161225
26447	GG	TT	164875
26510	AG	AA	207750
26514	AG	AT	151575
26515	AG	AT	162125
26516	AG	AT	152375
26566	GG	TT	164550
26565	AG	AT	92150
26641	AA	AA	102150
26642	AG	AT	174675
26640	AG	AA	116175
27105	AA	AA	130450
26511	AG	AT	122525
26512	GG	TT	96475
26513	AG	AT	136100
26528	GG	TT	170900
26530	AG	AA	170500
26529	AG	AT	80625
26531	AG	AT	90100
26567	AG	AA	210525
26564	AG	AT
26563	AG	AT
26637	AA	AA	195675
26638	AA	AA	164475
26639	AG	AT
27103	GG	TT	160350
27104	AA	AA	124600
27584	AG	AA	162200
26633	GG	AT	186200
26636	GG	AT	98325
26634	AG	AT
26635	AG	AA	70575
27102	AA	AA	98475
27101	AG	AT
27100	AA	AA	64625
27099	AG	AT
27098	AA	AA	112200
27097	AG	AT
27096	GG	TT	163400
27095	GG	AT	189525
27094	AG	AT
27158	AG	AT
27157	AG	AT
27156	AG	AT
27159	AG	AT
27580	AA	AT	171325
27123	AA	AT	192600
27152	AG	AA	112925
27153	GG
27154	AG
27155	AG	AT
27122
27576	AA	AA
27583	AG	AT
27585	AA	AA
27588	AG	AT
27586	AA	AA
27582	AG	AA
27587	AG	AT
27581	AA	AA
27579	AG
27709	AA	AA
27723	AG	AA
27758	AG	AA
27714	AG	AA
27697	AG	AT
27759	AG	AT
27711	GG
27702	AA	AA
27574	AG
27577	GG	TT
27706	AG
27578	AG	AT
27705	GG	AT
27575	GG	TT
27573	AG	AT
27605	AG	AT
27704	AA
27707	GG	TT
27612	AG
27611	GG	TT
27610	AG	AA
27609	GG	AT
27608	AG	TT
27607	AG
27606	AG	AA
27695	AG
27696	AG	AA
27722	AA	AA
27721	GG
27703	GG	TT
27716	AG	TT
27715	AG	AT
27710	AG	AT
27708	AA	AA
27719	GG	AT
27718	AA	AT
27720	GG	TT
27717	AG	AT
27760	GG	TT
27698	AG	AT
27712	AG	AT
27713	GG	TT
27699	AA	AA
27832	AG	AA
27701	AG	AT
27700	AG
27823	AG	AT
27820	GG	AT
27826	GG	TT
27792	GG	TT
27821	AG	AT
27794	GG	AT
27828	AG	AT
27793	AG	AT
27822	AG	AA
27838	GG	TT
27837	AG	AT
27825	AA	AA
27836	AG	AT
27824	GG	AT
27827	AG	AT
27830	AG	AT
27829	GG	TT
27833	AA	AA
27831	GG	TT
27834	AG	TT
27835	AG	AT
27839	AG	AT
27934	AG	AT
27935	AA	TT
27933	AG	AT
27936	GG	TT
27976	AA	AA
27977	AG	AT
5910	AG	AA
6755	AA	AT
11495	AG	AT
m11172	AG	AT
6103	AG	AA
m10999	AA	AT
11294	AG	AT
6546	AG	AA
m7104	AA	AT
6806	AA	AA
6104	AA	AT
7123	AG	AT
11170	AA	AT
11293	AG	AT
11287	AG	AT
6162	AA	AA
m6909	AG	AA
m7106	AG	AT
m11000	AA	AT
11292	GG	AA
11128	GG	AA
6490	AG	AA
7056	AA	AA
11736	GG	AT
6548	AA	AT
10996	AG	AT
6631	AA	AT
11290	AG	AT
m11623	AG	AT
11003	AG	AT
m10951	GG	AT
m10952	AG	AT
11363	AG	AT
6991	AA	AT
5792	AA	AA
11249	AA	AT
11001	AG	AA
6912	AA	AT
11171	AG	AT
11288	GG	AA
6915	AG	AT
5786	GG	AT
11432	GG	AT
11433	AG	AT
6989	AG	AT
10958	AA	TT
11291	AG	AT
6802	AG	AT
6350	AA	AT
7102	AA	AT
7107	AG	AT
7122	AG	AT
6102	AA	AT
11248	AG	AT
11737	AG	AT
6993	AG	AA
6161	GG	AA
6299	AA	AT
11538	GG	AT
6994	AG	AT
6992	GG	AT
11250	GG	AT
11045	AG	AT
m6547	AG	AA
5790	AG	AT
m10953	AG	AT
6911	AG	AA
6754	AA	AA
6160	AG	TT
7108	AG	AT
10954	AG	AT
6914	AG	AT
6756	AA	AT
11431	AG	AT
6801	AG	AT
11494	GG	AA
m11541	AG	AT
m11006	GG	AT
6542	AA	AT
m6349	AA	AT
6808	AG	AT
m6485	AG	AT
6807	AA	AT
m6804	AG	AT
5911	AG	AT
6026	AG	AT
11173	AG	AA
11040	AG	AA
11496	AA	AT
m11656	AA	AT
6491	AA	AA
m6990	AG	AA
m11658	GG	AT
6683	AG	AT
11289	AA	AT
6918	AG	AT
6488	AA	AT
6025	AG	AT
6913	AA	AT
11430	AA	AT
10956	AG	AA
6541	AA	AT
11542	AG	AT
11286	AG	AT
m11004	GG	AT
11540	AA	AA
5791	AG	AT
11296	AG	AA
11625	GG	AA
6194	AA	AA
6916	AG	AT
m11126	AG	AA
6684	AG	AT
6489	AA	AA
6917	AG	AT
6805	AG	AA
m11738	GG	AA
m6629	AA	AT
6484	AG	AT
m11129	AA	AT
10995	GG	AA
11295	GG	AT
m11436	AG	AT
6630	GG	AA
m10950	AG	TT
6685	AA	AA
11113	GG	AA
5966	AA	AA
11497	AG	AT
6544	AA	AT
m11109	GG	AA
6482	AG	AA
7103	AA	AA
5965	AG	AA
5963	AG	AT
7125	GG	AA
11044	AA	AT
m10998	AG	AA
11002	AA	AT
11112	AA	AT
6487	AA	AT
m6483	AA	AT
11252	AG	AT
5789	AG	AT
m6586	AA	AT
11041	AA	AT
5788	GG	TT
m6191	AA	AA
5913	AG	AT
5909	AA	AA
5967	AG	AT
11042	AG	AT
11362	AA	AT
m6415	AA	AA
11110	AG	AT
6416	AA	AT
5964	AG	AT
m7124	AG	TT
10957	AG	AA
10997	AA	AT
6682	AG	AT
6545	AG	AT
10955	GG	AT
m11498	GG	AT
6910	AA	AT
11125	AA	AT
m7105	AG	AT
6193	AG	AA
6024	AG	AA
5968	GG	AT
6352	AA	AA
m11657	AA	AT
11127	GG	AT
11111	GG	AT
6486	AG	AT
5785	AG	AA
m11499	AG	AT
5962	AA	AT
6298	AG	AT
m11251	AG	AT
m11361	AG	AA
11539	GG	AT
5787	AG	AT
6803	AG	AT
11434	GG	AT
m11043	AG	AT
m6417	AG	AT
m11005	AG	AT
